# Supplementary material for: Fungal–bacterial interaction selects for quorum sensing mutants with increased production of natural antifungal compounds
Source: Commun Biol. 2020 Nov 12;3:670. doi: 10.1038/s42003-020-01342-0 (PMC7661731; doi:10.1038/s42003-020-01342-0)
Supplement: Supplementary file 4 — Supplementary Data 1 [file 42003_2020_1342_MOESM4_ESM.xlsx]

## Sheet: Fig1c_Data
Label	quantification (OD at 595 nm)
pre-ST	1,9
pre-ST	1,99
pre-ST	2,05
post-ST	2,97
post-ST	2,98
post-ST	3

## Sheet: Fig2c_Data
Ion (m/z)	Intensities
	pre-ST	post-ST variant 1	post-ST variant 2	post-ST variant 3
1008.66	2870000	0	0	398000
1022.68	2,1e+008	749000	2030000	5,1e+007
1036.69	3,19e+008	851000	3480000	6,4e+007
1044.66	3,65e+008	893000	3220000	7,97e+007
1058.67	5,76e+008	1560000	6040000	1,27e+008

## Sheet: Fig2d_Data
Ion (m/z)	Intensities
	pre-ST	post-ST variant 1	post-ST variant 2	post-ST variant 3
1447.81	76876,33	3669348	0	25607,17
1505.85	262331,5	0	0	7929,52
1507.86	41139,05	1267858	0	0
1489.86	736839,8	0	0	30339,42
1461.83	252574,6	0	5693167	21952,34
1477.82	28695,24	0	5049069	50601,62
1491.83	15431,97	0	0	10222,72
1449.79	0	0	5148508	1307488
1463.8	5710856	0	2236498	115541,8

## Sheet: Fig3b_2H-Data
Label	2 hepatanone (2H)	GC-MS (feature finding): 80_43.0180273092627_4.82058047619047
Pre-ST	166995829
Pre-ST	161442793
Pre-ST	166995829
Pre-ST	133098093
Pre-ST	137937697
Post-ST	0,5628973
Post-ST	0,70575545
Post-ST	0,05127253
Post-ST	-0,02481361
Post-ST	0,75801427
ST	-1883007
ST	-127680369
ST	-0,78325553
ST	-0,99200397
ST	-127680369
Pre-ST-ST	-0,78325553
Pre-ST-ST	-0,82219754
Pre-ST-ST	-101826854
Pre-ST-ST	-0,41415469
Pre-ST-ST	-0,41415469
Post-ST-ST	0,22527508
Post-ST-ST	-0,82219754
Post-ST-ST	0,22527508
Post-ST-ST	-0,700506
Post-ST-ST	-0,08148995

## Sheet: Fig3b_2O-Data
Label	2 octanone (2O)	GC-MS (feature finding): 51_43.0179360711124_5.33944238095238
Pre-ST	165900977
Pre-ST	151047307
Pre-ST	159594733
Pre-ST	19720376
Pre-ST	123926707
Post-ST	-0,35452753
Post-ST	0,33561927
Post-ST	0,43729225
Post-ST	-0,23594322
Post-ST	108752446
ST	-120583766
ST	-160139047
ST	-0,48722292
ST	-0,86675863
ST	-160139047
Pre-ST-ST	-0,90751572
Pre-ST-ST	-0,78743875
Pre-ST-ST	-0,93472579
Pre-ST-ST	-0,78743875
Pre-ST-ST	-0,02818441
Post-ST-ST	0,29432603
Post-ST-ST	0,09783885
Post-ST-ST	-0,09740763
Post-ST-ST	-0,75321894
Post-ST-ST	-0,52074424

## Sheet: Fig3c_Data
2-Heptanone (concentration (M))	Mycelium growth (cm)
0	4,2	4,2	4,25
0,003	3,6	3	3
0,006	3,4	1,5	1,5
0,012	1,9	0,9	1,6
0,02	0	0	0
0,03	0	0	0
0,06	0	0	0
2-Octanone (concentration (M))	Mycelium growth (cm)
0	4,2	4,2	4,25
0,003	2,1	2,1	2,9
0,006	0	0	0
0,012	0	0	0
0,02	0	0	0
0,03	0	0	0
0,06	0	0	0
