# Supplementary material for: Fungal–bacterial interaction selects for quorum sensing mutants with increased production of natural antifungal compounds
Source: Commun Biol. 2020 Nov 12;3:670. doi: 10.1038/s42003-020-01342-0 (PMC7661731; doi:10.1038/s42003-020-01342-0)
Supplement: Supplementary file 5 — Supplementary Data 2 [file 42003_2020_1342_MOESM5_ESM.xlsx]

## Sheet: Supp.Fig2a_Data
Ion (m/z)	Intensities
	pre-ST	post-ST variant 1	post-ST variant 2	post-ST variant 3
1008.66	3,28e+007	68000	510000	4810000
1022.68	1,93e+009	6530000	4,2e+007	2,19e+008
1036.69	1,03e+009	2,72e+007	7,49e+007	3,72e+008
1044.66	1,63e+009	1,09e+007	7,23e+007	4,3e+008
1058.67	1,08e+009	5,37e+007	1,68e+008	6,56e+008

## Sheet: Supp.Fig2b_Data
Ion (m/z)	Intensities
	pre-ST	post-ST variant 1	post-ST variant 2	post-ST variant 3
1447.81	2,4e+007	40900	70000	2790000
1505.85	30000000	1140000	1500000	2470000
1507.86	1,33e+007	413000	782000	1370000
1489.86	3,26e+007	1210000	1420000	2370000
1461.83	3,37e+007	651000	733000	2690000
1477.82	3,54e+007	315000	1060000	2390000
1491.83	1,12e+007	18000	79000	643000
1449.79	443000	1250	1200	10400
1463.8	1,2e+007	37000	199000	1090000

## Sheet: Supp.Fig4_Data
Label	Mycelium growth (cm)
Control	4,1
Control	4,1
Control	4
Control	4,2
pre-ST	4,15
pre-ST	4,1
pre-ST	4
pre-ST	4,15
post-ST	1,95
post-ST	1,95
post-ST	1,9
post-ST	2
srfAA pre-ST	2,55
srfAA pre-ST	2,55
srfAA pre-ST	2,5
srfAA pre-ST	2,5
srfAA post-ST	2,5
srfAA post-ST	2,4
srfAA post-ST	2,5
srfAA post-ST	2,52

## Sheet: Supp.Fig5_Data
Label	Mycelium growth (cm)
Control	5,1
Control	5,1
Control	5
2H (0.02 M)	0
2H (0.02 M)	0
2H (0.02 M)	0
2O (0.006 M)	0
2O (0.006 M)	0
2O (0.006 M)	0
Surfactin	4,8
Surfactin	4,8
Surfactin	4,7
2H + Surfactin	4,4
2H + Surfactin	4,1
2H + Surfactin	4,2
2O + Surfactin	3,6
2O + Surfactin	3,8
2O + Surfactin	3,9
